# Supplementary material for: Comparison of Adverse Events between Isolated Left Atrial Appendage Closure and Combined Catheter Ablation
Source: J Clin Med. 2023 Feb 24;12(5):1824. doi: 10.3390/jcm12051824 (PMC10003199; doi:10.3390/jcm12051824)
Supplement: Supplementary file 1 [file jcm-12-01824-s001.zip]

Archive with 1 entries (1 files):
- jcm-2127240-supplementary.pdf
